# Supplementary material for: Energy stress-induced circZFR enhances oxidative phosphorylation in lung adenocarcinoma via regulating alternative splicing
Source: J Exp Clin Cancer Res. 2023 Jul 17;42:169. doi: 10.1186/s13046-023-02723-z (PMC10351155; doi:10.1186/s13046-023-02723-z)
Supplement: Supplementary file 2 — Additional file 2: Supplementary Table S1-S2.xlsx [file 13046_2023_2723_MOESM2_ESM.xlsx]

## Sheet: Primers, siRNA and mimics
Supplementary Table S1: Primers and siRNAs
Name	Application	Sequence
circZFR-F	RT-PCR	CCAAGCTGGCCCTTACGT
circZFR-R	RT-PCR	CCCACTCGCAAAACTCCTTT
hsa_circ_0049271-F	RT-PCR	GTCATGAACGGTGCTGTCAT
hsa_circ_0049271-R	RT-PCR	TAAGCAACACCACCACCTCT
hsa_circ_0043256-F	RT-PCR	TGTCCTATGATGGCAGCAGT
hsa_circ_0043256-R	RT-PCR	GCTATCAGTCTGTCCAGCCA
hsa_circ_0041555-F	RT-PCR	ATGAAAAGCCAGAGGAACGC
hsa_circ_0041555-R	RT-PCR	AGGAGGTCGGAGGGGATAAT
ZFR-F	RT-PCR	AATGGCGACCGGCAACTAC
ZFR-R	RT-PCR	TGAGAATAGGCTACACCCGAAG
ACTB-F	RT-PCR	GGTGGCTTTTAGGATGGCAAG
ACTB-R	RT-PCR	ACTGGAACGGTGAAGGTGACAG
GAPDH-F	RT-PCR	GGTGAAGGTCGGAGTCAACG
GAPDH-R	RT-PCR	TGGGTGGAATCATATTGGAACA
U6-F	RT-PCR	CTCGCTTCGGCAGCACA
U6-R	RT-PCR	AACGCTTCACGAATTTGCGT
HNRNPLL-F	RT-PCR	CTACAAGCAAAAGGATCACTCG
HNRNPLL-R	RT-PCR	CCACTGTAATTGGATAAAGCGG
MYO1B primer1-F	RT-PCR	AGGAAGCAGTCACGACCATT
MYO1B primer1-R	RT-PCR	AGCAACTGCATGCTTACGCC
MYO1B primer2-F	RT-PCR	GCGCTGTAAGGAAGCAGTCA
MYO1B primer2-R	RT-PCR	CTTTCCAGCATTGGCTCTGAAG
si-circZFR	siRNAs	CCAAGCUGGCCCUUACGUCTT
si-HNRNPLL#1	siRNAs	GCAAAGTGCAACGTATTGTTA
si-HNRNPLL#2	siRNAs	CGACAGGCTCTAGTGGAATTT
si-MYO1B#1	siRNAs	GGGAACTGAGACGGCTGAA
si-MYO1B#2	siRNAs	CATGCTATTGCAGTTATTT
probe#1	probe	CGTAAGGGCCAGCTTGGAAA-/3bio/
probe#2	probe	GGACGACGTAAGGGCCAGCT-/3bio/

## Sheet: dysregulated genes 
Supplementary Table S2: Dysregulated genes after silencing circZFR
Gene	logFC	logCPM	PValue	FDR		FDR < 0.05, |logFC| > 1
VAMP3	-3.57456	5.23273	4.85794e-40	6.53879e-36
RPL41P5	-2.77821	3.40796	2.98583e-11	1.38584e-08
MDH1	-2.74085	6.98624	1.47101e-26	8.01603e-23
RPL9P8	-2.67916	4.08662	0.000368647	0.00835352
ZFR	-2.55246	6.3286	1.78663e-26	8.01603e-23
RPL9P9	-2.48656	4.10554	2.89375e-07	3.30084e-05
AIF1L	-2.47114	2.74463	1.55857e-09	4.37048e-07
RPS6KA5	-2.46625	2.32693	2.86511e-10	1.12065e-07
RPSAP12	-2.44065	4.80691	4.80211e-10	1.53896e-07
H3F3AP6	-2.32743	2.50243	9.38361e-10	2.87053e-07
RPL17P7	-2.3165	4.84099	2.63266e-09	6.56216e-07
H3F3AP4	-2.20067	4.21768	3.07137e-07	3.44506e-05
RPS3AP21	-2.17285	3.41085	1.10287e-05	0.000565938
RHOG	-2.15542	5.26241	1.54829e-15	2.084e-12
LOC724084	-2.12796	2.31582	1.34128e-07	1.68725e-05
CYP2S1	-2.11225	5.9501	2.49749e-18	6.72325e-15
RPL21P16	-2.10557	3.59949	7.72344e-10	2.41762e-07
RPL7AP50	-2.10502	3.98219	3.59488e-09	8.64055e-07
RPSAP3	-2.0285	1.67651	5.70682e-05	0.00209874
RPL41P1	-2.01592	4.45945	5.72628e-08	8.66019e-06
RPSAP18	-2.01474	1.76159	6.38889e-05	0.00228102
RNF5	-1.98194	4.05207	4.56241e-11	2.047e-08
PA2G4P5	-1.97808	4.56089	1.37281e-13	1.31986e-10
LOC101928218	-1.95977	2.62677	3.50428e-08	5.89595e-06
PA2G4P2	-1.94818	1.99557	5.29969e-07	5.05914e-05
CKS1BP2	-1.92562	2.378	7.35658e-06	0.0004189
RPL39	-1.92447	5.68824	4.14501e-16	6.97398e-13
RPS7P11	-1.91057	4.45311	3.09538e-10	1.15733e-07
RPSAP9	-1.90732	2.17207	6.16247e-05	0.00221973
MRPL45	-1.89901	5.10699	8.6964e-14	9.00412e-11
RNF5P1	-1.86225	2.5692	3.05595e-06	0.000207743
SMIM13	-1.85135	3.01126	4.51793e-08	7.23944e-06
RPS15AP38	-1.84583	2.72475	4.41857e-07	4.4816e-05
GAPDHP61	-1.83517	2.05756	6.62082e-06	0.000390861
EDN2	-1.83486	4.082	3.5362e-10	1.28641e-07
RPSAP47	-1.79593	4.5517	1.28163e-07	1.64293e-05
LDLRAD3	-1.78754	3.96483	1.15672e-08	2.39531e-06
RPS10P15	-1.77989	2.58626	5.85953e-07	5.55417e-05
PPIAP29	-1.75108	3.66906	1.74926e-07	2.10223e-05
PA2G4P1	-1.74652	2.60116	2.97783e-06	0.000204498
SYPL1	-1.71699	5.0767	1.25653e-11	6.76514e-09
LOC100420910	-1.70308	1.43228	8.6337e-05	0.00284131
LOC124974	-1.68792	3.42062	2.68455e-05	0.00114711
RNA5-8SP6	-1.68534	8.03935	8.28939e-07	7.48826e-05
RPL31P2	-1.68395	1.68414	4.37369e-05	0.001682
ZNF706	-1.68194	4.81984	1.10394e-10	4.64346e-08
B4GALT3	-1.68183	4.93866	7.48645e-12	4.58034e-09
CPT1C	-1.68035	1.59403	6.98616e-05	0.00244142
ATP5EP2	-1.66894	2.02539	1.02774e-05	0.000536179
RPL12P16	-1.66029	6.65099	2.97495e-11	1.38584e-08
TMEM64	-1.65612	3.63245	6.47755e-08	9.47694e-06
PPIAP11	-1.65247	2.25132	7.0014e-05	0.00244142
RPL13AP22	-1.64181	2.15856	0.000648984	0.0127337
RPL7AP11	-1.64176	1.28751	0.000533861	0.0108057
IMPDH1	-1.63814	6.82183	4.59112e-12	3.43314e-09
RPL9P7	-1.63292	5.69426	1.01465e-07	1.36872e-05
GAPDHP60	-1.62792	4.50869	1.0243e-07	1.36872e-05
RPL7AP31	-1.62744	3.79607	7.00676e-06	0.000404873
SLC5A6	-1.62426	5.67133	1.01997e-12	8.58047e-10
RPS4XP13	-1.61794	3.91845	3.34863e-07	3.57719e-05
BTF3P10	-1.60828	2.2198	0.000115494	0.00349338
KLF11	-1.60514	3.49439	3.1348e-07	3.46343e-05
RPL31P4	-1.58511	4.19681	6.60214e-08	9.55535e-06
SNX12	-1.57657	5.95027	1.23143e-11	6.76514e-09
LOC151276	-1.57135	3.84883	2.3242e-06	0.000176758
RPL23AP2	-1.56632	3.40315	8.70798e-05	0.00285548
DPAGT1	-1.56599	4.70024	4.19805e-09	9.74237e-07
CLCN4	-1.56434	3.53403	4.64934e-07	4.63556e-05
QDPR	-1.55956	4.12402	1.15772e-07	1.49836e-05
RPSAP19	-1.55905	5.24621	4.42088e-10	1.47566e-07
RPS24P2	-1.55671	1.74069	0.000532889	0.0108022
RPL17P36	-1.5551	1.90602	0.000420974	0.00913199
SF3B4P1	-1.55363	2.39976	3.32792e-05	0.00133315
RPS3AP6	-1.55314	7.00228	5.40466e-08	8.36169e-06
EEF1A1P12	-1.54862	3.85198	1.02462e-05	0.000536179
RPS15AP24	-1.54847	3.48405	3.75255e-06	0.000243083
EIF5AP4	-1.5425	2.29653	5.9338e-05	0.00215862
RPS6P25	-1.5424	2.74651	4.22488e-05	0.00163411
UQCRBP1	-1.53705	1.61339	0.00011173	0.00341792
PA2G4P4	-1.52596	3.8963	4.16366e-07	4.37835e-05
RNA18SP2	-1.51836	7.98165	3.55113e-08	5.90101e-06
PTPMT1	-1.51609	4.05071	5.71672e-08	8.66019e-06
STOM	-1.51341	5.89112	9.06105e-11	3.93425e-08
RPS7P10	-1.51089	4.81353	8.96201e-07	7.93609e-05
RPL17P39	-1.51019	4.23026	6.8124e-06	0.000400414
RPL41	-1.50679	5.95021	1.12206e-07	1.48067e-05
CCL2	-1.50053	4.98241	1.42268e-08	2.76453e-06
PLA2G4C	-1.49589	2.42121	5.3862e-05	0.00200271
YWHAQP2	-1.48566	3.82818	1.56612e-05	0.000744874
EEF1A1P4	-1.48388	3.06021	0.00123162	0.0202413
SMN2	-1.48279	3.42841	7.2327e-05	0.00250907
RPS17L	-1.4827	7.41407	0.000372286	0.00840766
CCL5	-1.47316	3.35862	0.000421998	0.00913199
HECTD3	-1.46955	5.444	4.49496e-10	1.47566e-07
PDCD6	-1.46647	5.67875	2.01815e-09	5.22389e-07
WSB2	-1.44921	6.20688	3.35728e-09	8.21617e-07
RPS2P8	-1.44733	2.31999	6.16775e-05	0.00221973
RPS4XP16	-1.44386	2.93092	0.000302738	0.00721382
CENPM	-1.44217	4.12089	3.77447e-06	0.000243083
RPL7AP62	-1.43733	4.79004	1.67478e-06	0.000135799
CCDC58	-1.43716	2.16201	0.000580678	0.0116308
RPL12	-1.43103	6.70483	3.57889e-06	0.000234169
RPL13AP7	-1.42654	4.22729	1.10581e-05	0.000565938
APOBEC3B	-1.42653	3.76747	2.2231e-05	0.000981082
FTH1P12	-1.42646	1.88992	0.00363054	0.0414479
PA2G4	-1.42348	7.55321	4.78729e-09	1.09215e-06
RPLP0P9	-1.42098	8.15832	4.047e-05	0.00157435
NDRG2	-1.41797	2.33557	0.000135803	0.00392255
SONP1	-1.41362	1.74987	0.000664879	0.0129325
GOT2P3	-1.41165	1.906	0.00124246	0.0203679
RPS24P8	-1.41113	1.53322	0.00322307	0.0382129
SNHG5	-1.41061	4.87555	0.000170055	0.00464289
CLP1	-1.4082	3.84082	1.42635e-05	0.000690598
LRRC49	-1.4038	3.30485	4.30121e-05	0.00165886
LDHAP1	-1.39698	2.47851	0.000147459	0.00417853
LIN28B	-1.38911	2.14477	0.00127898	0.020741
MAP1A	-1.38592	3.02105	2.17663e-05	0.000966913
TMEM241	-1.37919	2.50563	0.0004159	0.00908687
C11orf1	-1.37737	2.73923	0.00100035	0.0174318
TINCR	-1.3761	2.01544	0.000230852	0.00586276
FTH1P20	-1.37418	5.6138	4.42833e-07	4.4816e-05
FTH1P3	-1.37319	1.46512	0.00174855	0.0250111
LOC100129566	-1.37112	1.33608	0.00114227	0.0191708
FAM103A2P	-1.37011	2.30559	0.000130211	0.0038184
PEX11B	-1.36899	3.54578	2.85646e-05	0.00118666
LOC152594	-1.36893	2.17918	0.0011043	0.0186968
CCNE2	-1.36836	1.8133	0.000997349	0.0174318
RPL26P36	-1.36468	2.52679	0.000322741	0.00759456
RPS3A	-1.35966	6.31925	1.33527e-07	1.68725e-05
CCNG1	-1.35743	7.26957	1.30432e-08	2.58178e-06
BCAS4	-1.35479	3.89617	2.99379e-06	0.00020455
RPL6P19	-1.35091	3.72816	7.43656e-06	0.000420572
FTLP2	-1.35073	6.21723	1.20329e-08	2.42554e-06
RPL6P10	-1.35046	6.82912	5.07631e-08	8.03849e-06
MET	-1.34893	8.47607	2.08196e-09	5.28739e-07
RPS2P20	-1.34364	2.02601	0.00161184	0.0240012
SPCS2	-1.3407	2.606	0.000127946	0.00377029
RPL26	-1.33982	7.67699	1.20474e-06	0.000101745
CNNM4	-1.33945	4.94893	8.34617e-08	1.15814e-05
RPL7P23	-1.33622	3.24761	7.40986e-05	0.00255081
TOMM20	-1.33589	6.33988	9.73711e-10	2.91248e-07
TMA7	-1.32982	4.13917	4.15496e-06	0.000263801
EEF1A1P19	-1.32608	5.2262	0.0012566	0.0205265
RPL17P6	-1.32416	5.06594	0.000218188	0.00562105
RPL29P4	-1.32213	5.20515	0.000119973	0.00358853
PFDN2	-1.32151	3.74331	3.64504e-05	0.00144482
RPS6P1	-1.32101	1.86291	0.00264345	0.0333778
MLEC	-1.32026	6.99719	3.72081e-09	8.78634e-07
LRRC8B	-1.31511	3.69406	8.86278e-06	0.000477172
COX7A2P2	-1.31372	1.64479	0.00146625	0.0227369
SQSTM1	-1.31268	11.3046	2.56174e-08	4.6596e-06
CBWD5	-1.31248	3.07876	0.00190534	0.026576
RPL10	-1.3112	8.03814	7.19787e-07	6.59071e-05
RPL31P49	-1.31119	2.27876	0.00230741	0.0303573
EPOR	-1.3102	2.78764	0.000355443	0.00815036
RPL7P19	-1.31017	1.3349	0.00164593	0.0242724
LOC400750	-1.30874	1.97926	0.00152945	0.0233671
MAD2L1P1	-1.30594	1.76744	0.00165668	0.0243261
AKR1B1P1	-1.30502	1.6742	0.00110102	0.0186647
RPL39P3	-1.29985	6.53273	1.15086e-06	9.80413e-05
RPL3P2	-1.296	3.54074	0.000149453	0.00421012
RPSAP15	-1.29363	5.61714	0.00138007	0.0218282
GLUD2	-1.29343	5.11308	3.04159e-07	3.44032e-05
EMR1	-1.29337	3.56057	0.000752951	0.0141943
CDC42	-1.29307	5.98929	1.17514e-05	0.000594637
RPS15AP1	-1.29079	4.22005	3.27616e-06	0.000218302
GPR89A	-1.29023	2.30154	0.000577616	0.0115868
RPL41P3	-1.29019	5.15207	2.98291e-05	0.00122409
FTH1P23	-1.28846	3.0702	8.32538e-05	0.00280149
RPS4XP3	-1.28791	1.48935	0.00261559	0.0332758
SNHG16	-1.28769	4.89374	9.45496e-08	1.29861e-05
RPL7AP30	-1.28675	5.66752	0.000190981	0.00508025
C14orf119	-1.28671	5.49937	3.17612e-06	0.000212689
GADD45B	-1.28609	3.82915	1.46457e-05	0.000702621
ISOC1	-1.28305	4.01205	4.36561e-06	0.000275874
RPL7AP66	-1.28189	3.21635	0.000260179	0.0064257
CHAC1	-1.28164	1.76017	0.0025727	0.0328856
ARHGAP26	-1.2806	6.85656	3.42126e-08	5.89595e-06
LAYN	-1.28059	1.55283	0.00220162	0.0291979
SLC25A5P2	-1.27775	2.63776	0.000713011	0.0136517
RPS4XP6	-1.27462	2.54446	0.000943109	0.0167569
LOC441505	-1.27377	3.74914	2.26324e-05	0.000995528
CX3CL1	-1.27361	1.39672	0.00284158	0.0349692
RPL10AP2	-1.27341	1.58385	0.00154118	0.0234664
ATP5C1P1	-1.27017	2.35173	0.000757044	0.0142389
HSPA8P9	-1.26929	2.14833	0.000385157	0.00861165
TRNV	-1.26877	5.2897	5.76323e-05	0.00211371
EEF1A1P6	-1.26838	8.38137	1.26548e-05	0.000626226
RPS4XP17	-1.26685	1.94724	0.000895946	0.0160792
RPS25P6	-1.26474	4.61152	2.20153e-06	0.000170302
MAD2L1	-1.26426	4.70421	2.39641e-06	0.000181212
ANKRD46	-1.26171	2.95792	0.00017854	0.00479106
RPL23AP74	-1.25924	3.07951	0.000664546	0.0129325
C16orf80	-1.2558	4.48418	1.66618e-05	0.000776012
GAPDHP69	-1.25368	2.8549	0.000963526	0.0170198
FTH1P5	-1.25153	3.61972	9.11215e-05	0.00295541
TMEM209	-1.24903	3.54233	8.63133e-05	0.00284131
RPS24P15	-1.24754	1.75745	0.00139853	0.0220312
RPL13AP20	-1.24347	2.7573	0.00217781	0.0290231
CTXN1	-1.24305	1.33699	0.0043644	0.0473367
RPL4P3	-1.24227	1.82292	0.00255037	0.0326933
TTYH2	-1.24204	3.75147	2.81783e-05	0.00117789
RPL26P4	-1.24165	1.69235	0.00167165	0.0243774
LZTFL1	-1.24155	3.05726	0.000251567	0.00625895
COX7B	-1.23827	5.6971	6.36363e-05	0.00227804
RPS27P3	-1.2371	3.88028	4.03437e-05	0.00157399
MLF1	-1.23495	3.17708	0.000202175	0.00532538
COX2	-1.23429	13.5904	0.000667876	0.0129622
RPL26P19	-1.23288	5.6781	3.58386e-06	0.000234169
CCNC	-1.23078	4.8952	2.8563e-06	0.000202318
RPL10P9	-1.23028	6.78202	5.13912e-06	0.000318768
RBFOX2	-1.2236	6.16616	1.43772e-08	2.76453e-06
PGAM1	-1.21664	6.63455	1.6111e-06	0.000131427
ACTA2	-1.21582	2.09256	0.00124051	0.0203625
RPS4XP2	-1.21387	2.67015	0.00034536	0.00798298
GAPDHP72	-1.21306	2.69772	0.00425255	0.0466498
MAP2K4	-1.21276	5.51917	1.93297e-07	2.28227e-05
RPS27A	-1.21135	6.85422	7.65847e-07	6.96506e-05
SLC36A1	-1.20986	5.00727	2.67269e-06	0.000194639
RPL9	-1.2074	4.52174	3.38224e-06	0.000223161
RPS4XP1	-1.20727	2.86217	0.000592472	0.0118319
ATP5I	-1.20532	3.16562	0.000175188	0.00474452
CNIH	-1.20502	5.87514	5.04621e-07	4.88648e-05
RPLP0P2	-1.20501	2.24366	0.00147864	0.0228765
COX3	-1.20432	12.9497	0.000412355	0.00905431
RPL12P4	-1.20251	4.61388	0.00105209	0.0179938
RBPJ	-1.20207	3.9074	2.63722e-05	0.00113773
PRUNE	-1.20203	3.56381	7.07687e-05	0.00246136
SENP3	-1.19276	5.61878	1.86788e-07	2.22492e-05
LOC649395	-1.19009	2.54567	0.00280769	0.0349598
RPL18P12	-1.18788	2.11012	0.00212116	0.0285753
NDUFA4	-1.18641	5.12904	3.42714e-05	0.0013667
FSD1	-1.18548	3.66712	5.69081e-05	0.00209858
DLEU1	-1.18455	1.80217	0.00447757	0.048253
RPS19P1	-1.1819	2.22366	0.00298678	0.0362221
BTF3P16	-1.18094	1.91403	0.00184588	0.0260983
RUFY2	-1.17986	3.59212	0.000100732	0.00318275
TPGS2	-1.17947	6.06813	2.47105e-06	0.000184158
RPS6P10	-1.17545	4.63394	0.000131581	0.00384183
IMPDH1P5	-1.17452	4.15029	0.000187888	0.00500786
HPSE	-1.17339	1.85514	0.00208436	0.0282817
EEF1A1P11	-1.17331	4.56222	0.00023967	0.00606384
RPS15P4	-1.1715	6.38186	6.45709e-06	0.000386278
LOC646517	-1.17024	2.47194	0.000966845	0.017056
RPL23	-1.16736	8.5387	9.59241e-06	0.000508322
ATP5E	-1.16162	4.57225	7.91916e-06	0.000436852
LDHAP3	-1.16056	2.12986	0.00470384	0.0496571
PSME3	-1.15883	7.97903	4.40864e-07	4.4816e-05
TMEM37	-1.15817	2.62208	0.00178272	0.0253651
MAGED4B	-1.1574	2.10943	0.00332137	0.0391125
TRNI	-1.15692	4.2297	4.69684e-05	0.00179756
LOC643576	-1.15435	5.89999	5.61188e-06	0.000343345
RPL31	-1.15416	8.59564	8.15788e-06	0.000446362
RPS27P4	-1.1536	3.41135	0.000643211	0.0126573
RPL10P16	-1.14738	7.2571	2.95433e-06	0.000203924
LOC643513	-1.14598	2.22314	0.00189467	0.0265372
RPS15AP19	-1.14464	3.60859	0.000757435	0.0142389
EI24P2	-1.14346	1.83929	0.00368514	0.0419645
MTND4P12	-1.13926	5.49198	0.00200366	0.0275759
SUFU	-1.13393	4.37877	2.11104e-05	0.000953508
RPL5P4	-1.13339	3.4631	0.000381184	0.00853699
EIF5AL1	-1.12887	7.24059	2.90186e-06	0.000202318
PIP4K2C	-1.12664	5.28092	3.32952e-06	0.000220765
RAB1C	-1.12567	2.03357	0.0035465	0.0409335
RUNX3	-1.12489	4.06762	5.31914e-05	0.00199582
PLEKHF1	-1.12324	2.59637	0.00207417	0.0281719
ATG4D	-1.12199	3.58439	0.000586447	0.0117289
RPS15A	-1.12108	7.79157	5.36052e-05	0.00199975
RPL35A	-1.11985	6.65336	5.07889e-05	0.00192028
CXCL16	-1.11612	3.91299	6.76702e-05	0.00239066
DCAF7	-1.11521	6.8314	4.40611e-07	4.4816e-05
RPS27AP5	-1.11404	3.16948	0.0019925	0.0274505
RPL13AP25	-1.11033	6.25545	4.54722e-07	4.56758e-05
RPS9P2	-1.11026	4.38529	2.80456e-05	0.00117599
YBX1P1	-1.10987	5.60855	2.89869e-06	0.000202318
RPS27P8	-1.10938	3.82032	0.00130176	0.020959
DLL3	-1.10888	3.12899	0.0010011	0.0174318
PIK3R3	-1.10852	1.78448	0.0032847	0.0388165
SMARCD1	-1.10578	6.17003	6.45265e-07	6.03143e-05
LOC100130746	-1.10535	1.99483	0.00387468	0.0435699
CPNE1	-1.10383	7.0558	5.15825e-07	4.95929e-05
RPS11P5	-1.10346	5.63654	1.05797e-06	9.15378e-05
CA8	-1.09952	4.96538	8.1479e-06	0.000446362
MAD2L2	-1.09769	4.39376	5.8389e-05	0.00213564
F8A1	-1.09647	4.64153	0.000514549	0.0105899
RPL6	-1.09525	7.43593	1.06869e-05	0.000553252
TCF4	-1.09405	2.00918	0.00331593	0.0390827
CKS1BP3	-1.09354	3.97387	0.00197969	0.0273018
TRAF1	-1.09256	5.38031	3.1615e-06	0.000212689
ARL2BP	-1.092	5.77381	7.18404e-07	6.59071e-05
RPL15P3	-1.09078	7.4232	7.49785e-06	0.000422264
ELK3	-1.08983	5.71825	2.32438e-06	0.000176758
JAM3	-1.08977	2.65738	0.00149294	0.022992
AKR1B1P7	-1.0885	3.79865	0.00015594	0.00432773
MED19	-1.08688	3.56075	0.000752136	0.0141943
LOC100129272	-1.08523	2.76382	0.0011925	0.0198898
DPH2	-1.08118	4.47711	5.92654e-05	0.00215862
ARL2	-1.07836	5.35555	2.16534e-05	0.000965081
PTCH1	-1.07796	3.71306	0.00108643	0.0185105
RPL32P18	-1.07704	5.40221	0.000114049	0.00348095
RPL17	-1.07393	5.63911	9.49357e-05	0.00304246
RPL3P4	-1.07351	8.45172	9.1432e-07	8.04363e-05
RPS28P7	-1.0732	4.52817	0.0004379	0.00941555
POLR2H	-1.0731	4.55164	2.67255e-05	0.00114562
RPS2P46	-1.06883	8.59309	7.07939e-06	0.000407216
RPL14P1	-1.0681	5.66248	2.09075e-05	0.000950724
ATP8	-1.0677	10.36	0.000153771	0.00429409
RPLP0P6	-1.06697	9.14561	9.26798e-05	0.00298438
C11orf73	-1.06503	3.69791	0.000539526	0.0108876
RPSAP58	-1.06478	9.00597	0.000745399	0.014151
LOC100420317	-1.06059	2.07533	0.00304078	0.0367076
STK17B	-1.05689	3.09858	0.00250077	0.0322421
COX6B1	-1.05415	7.86193	0.000105228	0.00327617
RPL22L1	-1.05335	3.71146	0.000303881	0.00721382
MLLT11	-1.05204	5.50534	2.73752e-05	0.00115871
RSL24D1	-1.05076	5.64492	0.000253688	0.00628847
MED28	-1.05051	3.4308	0.00194281	0.0269264
RPL5P34	-1.05036	3.94174	0.00201239	0.0276113
LOC389787	-1.04664	4.39715	0.000597981	0.0118985
UQCRQ	-1.04304	5.39784	9.94657e-05	0.00315938
RPL23AP42	-1.04294	7.01691	2.13411e-06	0.000167007
NME2P1	-1.04255	4.53855	0.000158422	0.00437856
RPS18	-1.04148	7.87929	0.000416538	0.00908687
MYEOV2	-1.04053	3.65656	0.00373299	0.0422963
UQCR11	-1.038	3.58191	0.00321893	0.038207
UBE2L1	-1.03586	2.57809	0.00320353	0.0380914
FOXRED2	-1.03503	5.85867	4.12498e-06	0.000263139
MYEOV	-1.03288	6.60612	2.87088e-06	0.000202318
RPS7	-1.03078	7.00177	2.13307e-05	0.000960237
VEZT	-1.03026	6.44804	2.47642e-06	0.000184158
OST4	-1.03002	5.31831	0.000117951	0.00354379
FTL	-1.02993	13.7565	2.6978e-05	0.00114913
TOMM34	-1.02939	4.66714	6.73426e-05	0.00238534
ATP1A3	-1.02921	3.84451	0.00166085	0.0243261
RPL22P1	-1.02833	4.42981	0.00202638	0.0277185
PSME2P1	-1.02611	2.7906	0.00427	0.046727
GAPDHP1	-1.02429	6.08891	9.85371e-06	0.000518089
B4GALT5	-1.01979	6.08346	2.25768e-06	0.000173648
RPL35	-1.0197	7.20668	0.000420771	0.00913199
RBPMS2	-1.01514	3.56798	0.00143819	0.0224832
ATP6	-1.01444	12.3708	0.00181586	0.025755
RPS2	-1.0124	9.12556	2.29195e-05	0.00100488
SLAIN2	-1.01112	4.15723	0.000298229	0.00715538
COMMD5	-1.01102	3.88581	0.000463187	0.00980267
RPS12	-1.01084	6.19955	0.000480096	0.0100813
RPS20	-1.01001	7.71998	1.89152e-05	0.000868936
UQCRH	-1.00823	6.5779	0.000458101	0.00972587
C17orf76-AS1	-1.008	7.16898	0.000490297	0.0102635
EAF1	-1.00793	4.3852	0.000135332	0.00391735
CDC42P6	-1.00775	4.91837	0.00349063	0.0405033
WDR83OS	-1.00748	4.4402	0.000164102	0.00452625
LDHAP7	-1.00664	4.18983	0.000277351	0.00678931
TMEM97	-1.00603	5.3917	2.94132e-05	0.00121739
HSP90AB3P	-1.00501	6.31523	3.77389e-06	0.000243083
RPSA	-1.00449	8.69414	0.000804055	0.0148744
FHL1	-1.00358	3.85336	0.000741089	0.014109
LOC642969	-1.00332	5.91631	1.22211e-05	0.000611775
UBE2S	-1.00272	4.87131	0.000951857	0.0168357
VDAC1P2	-1.00261	3.5285	0.000836806	0.0152705
ND3	-1.00255	9.718	0.000723925	0.0138017
COX10	-1.00155	4.12832	0.000860606	0.0156537
C8orf59	-1.00113	3.46261	0.00212722	0.0285753
RPL27A	-1.00062	7.65343	8.82255e-06	0.000476914
ND4L	-1.00029	12.1225	0.00124386	0.0203679
CEP164	1.00101	5.36075	0.00120014	0.019943
FMN1	1.00268	3.85018	0.000765444	0.0143295
ZNF227	1.0052	3.02809	0.0023095	0.0303573
DUS1L	1.00533	5.73969	1.04396e-05	0.000542534
CEACAM6	1.00546	4.70342	0.000129155	0.00379569
ZFP14	1.0068	3.07398	0.00159891	0.0239391
MISP	1.00772	7.36352	2.80299e-05	0.00117599
HELZ2	1.00783	5.86754	1.51888e-05	0.000724968
ZKSCAN1	1.00799	5.40595	0.000303726	0.00721382
EMC6	1.01355	3.19551	0.0020412	0.0278364
PLXNB1	1.0145	5.62913	0.000117165	0.00353597
ZNF469	1.01525	4.86412	0.0020389	0.0278364
SLC4A4	1.01589	2.37839	0.00354155	0.0409335
NDUFS2	1.01747	6.20573	2.70418e-06	0.00019569
TMEM8A	1.0176	6.03918	5.30617e-06	0.000327619
MYPOP	1.01812	3.23959	0.00126479	0.0205626
STK38	1.01894	5.55393	5.69764e-06	0.000347014
TCF3	1.01947	4.94044	0.000115164	0.00349123
ALS2CL	1.02058	4.69036	0.00100435	0.0174365
ANKRD36	1.02213	3.48752	0.00273444	0.0342059
SART1	1.0229	5.92993	1.46684e-05	0.000702621
IKBKAP	1.02343	6.3099	1.18323e-05	0.000596491
AREG	1.02387	3.65686	0.00172193	0.0247884
SDK2	1.02418	3.27137	0.0041696	0.0459925
ACADVL	1.02688	8.98437	0.000142327	0.00407302
FCGBP	1.02854	4.93702	0.000167084	0.00458036
RRS1	1.03036	5.071	0.00104922	0.0179675
LGSN	1.0336	4.32296	0.0001526	0.00427916
ZNF18	1.03507	3.14714	0.00112731	0.019007
MAD1L1	1.03607	4.33482	8.74655e-05	0.00285548
C20orf194	1.03714	5.0695	0.000169293	0.00463146
SYNJ2BP	1.03717	4.82154	3.31979e-05	0.00133315
ZNF140	1.03797	2.81388	0.00176881	0.0252472
FKBP9L	1.03879	2.89387	0.00236881	0.0308955
KIF1C	1.03882	7.23519	2.08516e-06	0.00016413
ZCCHC24	1.03919	3.64387	0.000536527	0.0108433
MTM1	1.0396	3.22427	0.00109685	0.018641
CXCL1	1.04028	5.47427	9.71931e-06	0.000513027
TIAF1	1.04147	4.48836	0.000594043	0.0118457
KCNK3	1.04168	2.35878	0.00322775	0.0382129
STX16-NPEPL1	1.04352	5.32374	2.20886e-05	0.000978002
MAP7	1.04386	6.01961	4.96268e-05	0.00188162
SLC46A3	1.04509	3.79085	0.00144302	0.0225155
ZFP90	1.04721	4.34557	0.000355344	0.00815036
PSMG3-AS1	1.0473	4.00353	0.00051309	0.0105761
BAHD1	1.04756	4.71044	2.76162e-05	0.00116525
LONP1	1.04789	6.81455	2.77033e-06	0.000199404
MAGEF1	1.04958	3.91986	0.000410917	0.0090375
ZNF76	1.05057	3.93316	0.000287976	0.0069715
CRELD2	1.05295	4.9735	0.000115068	0.00349123
RPS6KA4	1.05321	6.79426	1.37987e-05	0.000672935
NPDC1	1.05475	4.13375	0.000941372	0.0167569
C1orf106	1.05495	5.46413	7.76749e-05	0.00265357
ZNF512B	1.05605	4.86048	2.65418e-05	0.00114138
PSD3	1.05768	5.80817	6.37027e-06	0.000382785
MUC5B	1.05779	5.94884	0.000645014	0.0126743
CGNL1	1.05819	3.1835	0.00116741	0.0194954
TMEM87B	1.05935	5.46775	5.08323e-06	0.000316761
ZNF252P	1.06054	3.48899	0.000453945	0.00966787
C6orf132	1.0646	2.29603	0.00434396	0.0472546
C22orf46	1.06685	3.66108	0.00173931	0.0249586
FAM102B	1.067	3.17858	0.0020531	0.0279139
TM4SF20	1.06781	2.33853	0.00388211	0.043617
TOR4A	1.07691	5.34874	6.54393e-06	0.000388023
POLR3GL	1.08164	2.89587	0.00129465	0.0208945
URGCP	1.08198	4.95317	9.22659e-06	0.000494781
C1RL	1.0822	6.05172	7.7175e-06	0.000428144
PGBD1	1.08394	3.03441	0.00202368	0.0277098
MIR5047	1.08433	4.13064	0.00165156	0.0242951
C6orf47	1.08736	3.3265	0.00268207	0.0336849
HKR1	1.08801	3.8402	0.000761186	0.0142895
GRIPAP1	1.08878	5.75975	0.000270066	0.00664549
CLDN15	1.08957	3.77877	0.00411548	0.0455921
TMOD2	1.09061	2.82034	0.00166437	0.0243261
RASSF7	1.09382	4.51791	8.43466e-05	0.00281714
ZNF678	1.09411	2.41192	0.00195462	0.0270393
MKNK2	1.09441	5.58574	2.19417e-06	0.000170302
GLTSCR1	1.10034	3.93354	0.00166764	0.0243454
DLG5	1.10382	6.73025	8.7616e-05	0.00285548
GTF2H2B	1.10402	1.91852	0.00468341	0.0495198
CDH1	1.10433	6.2518	1.89064e-06	0.00015058
LRRC45	1.10694	4.52946	1.84404e-05	0.000852946
MYPN	1.10775	2.09197	0.00218214	0.029052
ZCCHC3	1.10958	4.77281	1.62843e-05	0.000763719
COL1A1	1.11123	2.84813	0.00210541	0.0284354
POLR2D	1.1122	3.93169	0.000126186	0.00374111
TC2N	1.11467	4.02642	7.74859e-05	0.00265357
ADCY6	1.11493	5.53747	0.00133295	0.0212546
CCDC80	1.11523	5.51507	6.55661e-07	6.08634e-05
CCDC9	1.11595	4.02078	9.24921e-05	0.00298438
CEBPD	1.11814	3.70519	0.000194797	0.00516451
PDE7B	1.11933	2.78371	0.00074983	0.0141943
EPS8L1	1.12839	2.1953	0.00148435	0.0229121
IGFBP4	1.12958	10.3587	1.58818e-05	0.000750065
SMOC1	1.13515	4.36773	4.75319e-05	0.00180729
FGG	1.13762	2.73685	0.00139946	0.0220312
SMCHD1	1.1381	6.04429	0.000764663	0.0143295
SIPA1L2	1.13815	5.54038	2.41961e-06	0.000181944
MAFK	1.14268	7.04283	2.6752e-06	0.000194639
SAMD11	1.14275	3.85768	8.50187e-05	0.00283255
PHLPP1	1.14446	4.07621	3.04884e-05	0.00124681
TNKS1BP1	1.14553	7.57739	2.00042e-06	0.000158386
FAM84B	1.14731	2.33292	0.00173406	0.0249126
IL6R	1.14759	5.23845	1.71934e-06	0.000138577
NHSL1	1.15104	2.81856	0.00080268	0.0148744
ILF3-AS1	1.15222	2.25272	0.00423268	0.04652
FBF1	1.15288	4.81151	0.000599344	0.0118985
KIAA1147	1.15428	5.83228	0.000413815	0.00905683
ITGAL	1.157	1.81647	0.00358342	0.0411725
ZNF629	1.15948	5.27566	4.80071e-07	4.75129e-05
MEIS3P1	1.1609	2.28004	0.00104635	0.0179631
ZBTB47	1.16199	3.8771	0.000140597	0.00404367
PLEKHA8	1.16401	4.38179	9.37264e-05	0.00301088
CLIP1	1.16697	7.24153	2.85915e-07	3.28924e-05
PTAFR	1.16884	4.1843	1.85732e-05	0.000856147
CYP4V2	1.17972	2.06918	0.00112969	0.019007
ITGB6	1.18127	2.16436	0.00210401	0.0284354
FAM83A	1.18135	2.29164	0.00436034	0.0473367
MYO18A	1.18391	7.46089	1.99508e-05	0.000910296
NUDCD3	1.18501	6.25018	7.72949e-06	0.000428144
GOLGA3	1.1863	6.24241	0.000157662	0.00436653
ZNF41	1.18862	2.29788	0.00244964	0.0316736
SEMA3B	1.19346	4.18895	0.000109546	0.00336642
PPP1R9B	1.19358	5.77243	1.06091e-06	9.15378e-05
DENND5A	1.19405	6.13058	5.98822e-08	8.95572e-06
2022-09-01	1.19567	1.41473	0.00371314	0.0421407
KHNYN	1.19635	6.16338	4.06323e-07	4.30638e-05
STX1B	1.19882	3.48367	0.000814995	0.0150066
SDC4	1.19889	5.17807	1.43362e-06	0.000118384
SPATA6L	1.20122	2.13127	0.00150263	0.0230115
SLC24A1	1.20386	3.15961	0.00133434	0.0212546
LOC100289187	1.20396	2.20159	0.00075094	0.0141943
MUC5AC	1.20427	6.55911	8.70878e-07	7.76292e-05
BIRC7	1.20449	3.45269	0.000866951	0.0157478
G3BP2	1.20676	6.03978	3.25869e-07	3.54451e-05
RAD23A	1.20704	6.41021	7.22985e-08	1.03525e-05
ZNF514	1.20845	4.0574	0.00101372	0.0175156
IFNLR1	1.21148	2.18319	0.0012715	0.0206447
C10orf91	1.21494	2.72925	0.000354503	0.00815036
ADAMTS15	1.21879	3.98399	1.57669e-05	0.000747262
FAM35A	1.22273	4.90111	4.42731e-07	4.4816e-05
FKRP	1.22418	3.8143	2.09984e-05	0.000951643
ZNF841	1.22533	2.34265	0.00220177	0.0291979
MAP3K10	1.22726	4.47414	2.87398e-06	0.000202318
CDRT4	1.22849	2.5732	0.000660012	0.0129312
LOC100996511	1.23139	1.51242	0.00354691	0.0409335
PTGS2	1.2318	6.10081	1.08697e-08	2.28604e-06
AZI1	1.23193	3.236	0.000252323	0.00626618
ZNF761	1.23268	3.47988	0.000125815	0.00373834
PTGER4	1.23412	1.18889	0.0041568	0.0458987
KRBA2	1.24299	2.3151	0.000602995	0.0119358
LINC00667	1.2439	2.9522	0.000178686	0.00479106
PKMP5	1.24768	5.30279	0.00369694	0.0420074
WBSCR16	1.25125	4.13822	7.53698e-06	0.000422442
LOC654433	1.25215	2.04166	0.00150268	0.0230115
TMEM79	1.25421	2.70783	0.000282073	0.00687807
TRIB3	1.25786	6.91407	3.49155e-08	5.89595e-06
VPS9D1	1.25874	4.02443	1.13261e-05	0.000575282
CTTN	1.25882	8.13762	1.22358e-05	0.000611775
ATXN7L3B	1.25944	6.09851	1.20737e-08	2.42554e-06
ZNF354A	1.26202	2.44743	0.00126467	0.0205626
CORO2B	1.26297	1.56955	0.00175548	0.0250836
ERO1L	1.26524	5.80203	2.84724e-08	5.10984e-06
PAQR8	1.26625	2.08113	0.00442819	0.0477974
EDEM3	1.27003	5.30481	3.26538e-07	3.54451e-05
LINC00969	1.27011	1.74207	0.00147445	0.0228378
C10orf12	1.27093	3.70631	8.03678e-05	0.00272481
KRT8P12	1.27345	3.25387	8.11158e-05	0.00273639
ZNF594	1.27853	2.80208	0.00126309	0.0205626
RRBP1	1.28214	7.90805	1.52738e-07	1.88611e-05
ZBTB42	1.28258	2.69523	0.000138173	0.00398245
HES7	1.28311	2.01354	0.0012141	0.0200759
CCDC107	1.28743	3.48342	0.000671996	0.0129958
SLC33A1	1.28813	4.84561	2.23884e-07	2.62042e-05
DLK2	1.28871	1.65673	0.000992282	0.0173908
NES	1.28923	2.09372	0.00234495	0.0307631
VGF	1.29674	1.59448	0.00212305	0.0285753
GABPB1-AS1	1.29705	4.0107	0.000464847	0.00982236
TRIML2	1.29923	5.44034	2.81926e-06	0.000201847
LOC100506302	1.29951	1.4826	0.0015454	0.0234845
PTK2B	1.29989	5.84537	1.06463e-08	2.2746e-06
MSRB3	1.30094	4.55834	1.0374e-06	9.06715e-05
COL5A2	1.30198	8.73741	3.13922e-07	3.46343e-05
STK33	1.3048	1.3666	0.00159381	0.023916
SHC2	1.30552	1.36699	0.00157651	0.023762
CRB3	1.30623	1.36738	0.00158929	0.0238749
KLF2	1.30766	2.24989	0.00122158	0.0201501
FAM195A	1.31147	2.36289	0.00036817	0.00835352
ZNF33A	1.3196	4.25962	9.08509e-05	0.00295375
ANKRD36C	1.32212	3.56021	0.000285971	0.00693544
ADPRHL1	1.33089	3.70064	7.00858e-06	0.000404873
SEMA7A	1.3334	3.35101	2.72535e-05	0.0011572
ZNF248	1.3334	3.46334	0.000142525	0.00407302
HEXIM1	1.3334	5.83671	6.30234e-08	9.32193e-06
SPTBN2	1.34188	5.42611	3.31765e-08	5.8177e-06
KIFC2	1.34209	4.85194	5.11163e-05	0.00192724
CARD11	1.34229	1.47291	0.0012914	0.020867
PPAPDC2	1.34235	4.07744	1.20945e-06	0.000101745
R3HCC1	1.34286	4.874	3.29329e-07	3.54622e-05
LOC100268168	1.34545	2.9935	0.00029797	0.00715538
LOC100507540	1.34817	1.82513	0.00166193	0.0243261
PCLO	1.35238	2.11098	0.000664541	0.0129325
CMTM1	1.35275	1.55676	0.000827769	0.0151795
SAMD9L	1.35841	2.74785	0.000110225	0.00337957
CHST14	1.35909	2.91973	4.12515e-05	0.00160013
DSC2	1.35996	3.88709	2.91603e-06	0.000202318
JMY	1.36236	3.53441	2.16115e-05	0.000965081
NOLC1	1.36352	6.79317	6.98034e-09	1.54025e-06
THBD	1.3638	4.62668	1.54555e-07	1.8912e-05
FAM196A	1.36433	1.95734	0.000294877	0.00710027
PPL	1.36599	6.5609	2.01757e-09	5.22389e-07
TBC1D10B	1.36859	5.94908	1.72281e-08	3.2207e-06
GOLGA2	1.37487	5.86155	1.47242e-06	0.000120846
MFN1	1.37674	4.98185	3.32811e-08	5.8177e-06
SGSM1	1.37734	1.41479	0.00087402	0.0158335
ZDHHC18	1.38092	5.97093	1.03725e-09	3.01095e-07
LSR	1.38366	4.50467	4.40248e-06	0.000276904
DLG3	1.38386	2.30172	0.000209205	0.00545718
ZNF165	1.38496	1.65334	0.000892291	0.016035
SCAND1	1.3934	3.8901	7.30129e-05	0.00252636
EPDR1	1.40077	6.66829	4.21043e-10	1.45314e-07
MIR503HG	1.40867	2.84527	0.00112465	0.0189934
NPR3	1.4117	4.52364	1.46765e-07	1.82913e-05
TMEM184A	1.41865	3.98757	1.14339e-06	9.80256e-05
GXYLT1	1.42607	4.46244	1.02705e-07	1.36872e-05
PGM2L1	1.42742	4.77522	7.86739e-08	1.10307e-05
CYP4F35P	1.43791	3.47463	0.0016398	0.0242281
IL11	1.44042	2.7217	2.3516e-05	0.00102479
GGT8P	1.44152	4.60478	0.0012914	0.020867
SYT12	1.44274	3.13103	3.70384e-05	0.00145771
ZNF33B	1.44696	3.92592	6.35469e-06	0.000382785
GK5	1.45297	4.35561	6.04046e-06	0.000366237
RHOV	1.45567	2.66031	1.92927e-05	0.000883263
ZW10	1.45652	3.76419	8.52754e-07	7.65205e-05
LOC100507656	1.45932	1.29255	0.000547908	0.0110255
IQCH-AS1	1.46263	1.59514	0.000302142	0.00721382
COL4A4	1.47218	5.28457	5.30168e-08	8.29774e-06
HSDL2	1.47592	5.27981	3.88286e-10	1.37535e-07
RGS19	1.48076	3.29804	2.53345e-06	0.00018634
ZNF589	1.48427	2.06953	6.4913e-05	0.00230536
LIME1	1.49445	2.79599	0.00315589	0.0376737
MMP24	1.49972	6.62362	2.80215e-11	1.38584e-08
PCNXL3	1.50271	6.33128	3.7059e-08	6.0831e-06
COL7A1	1.51069	8.86284	8.0738e-05	0.00273049
EVPL	1.51601	5.93648	1.05137e-09	3.01095e-07
NYAP1	1.52522	1.82037	0.000105943	0.00328571
FGFR3	1.52664	1.71482	0.000102964	0.00323018
WNT9A	1.52686	1.78622	0.000202757	0.0053303
THSD7A	1.52978	5.11322	6.31233e-09	1.41607e-06
IL1R1	1.53342	5.74588	2.31286e-11	1.19735e-08
ZNF783	1.53361	3.20947	0.000205264	0.00538316
WBP4	1.53529	2.65987	3.20226e-05	0.00129827
TRIOBP	1.53531	5.88173	4.18498e-08	6.78673e-06
MUC16	1.53739	3.30984	0.00358606	0.0411725
C19orf68	1.54477	3.1245	7.37588e-06	0.0004189
SLC4A5	1.55421	2.69159	0.00012801	0.00377029
RABL6	1.56983	6.90219	9.15363e-12	5.35686e-09
BMPER	1.57435	2.80019	3.16368e-06	0.000212689
MESDC2	1.57495	5.39727	6.53932e-12	4.40096e-09
GANAB	1.58488	8.17813	7.14071e-12	4.57686e-09
RABEP2	1.59449	3.21666	1.80409e-06	0.000144542
LOC284454	1.5976	3.86587	5.6498e-05	0.00208919
UCN2	1.60844	3.11033	0.00335785	0.0394387
RHOB	1.61271	7.04588	2.91401e-10	1.12065e-07
ZEB1-AS1	1.62252	1.35676	0.000144179	0.0040942
STX12	1.62674	3.69794	7.37457e-08	1.04486e-05
OGFR	1.63193	4.63457	1.69032e-09	4.55034e-07
ZNF467	1.63206	2.17612	1.11081e-05	0.000566345
TRIM31	1.63467	2.61304	3.99145e-06	0.000255833
STAG3L1	1.6407	2.75676	5.35193e-06	0.000328936
C5orf54	1.65532	2.22195	6.9366e-06	0.000404185
C11orf35	1.65658	2.58725	1.22719e-05	0.000611775
ARHGAP31	1.66226	2.11164	6.86803e-06	0.000401929
AMH	1.6711	2.97264	0.000418352	0.00911168
ELFN2	1.68761	5.33187	1.58627e-08	3.0072e-06
NEIL1	1.7013	2.22625	3.09026e-05	0.00125664
OSBPL5	1.70683	3.68466	3.22484e-05	0.00130349
LBX2-AS1	1.71235	2.02182	3.43199e-05	0.0013667
LOC643634	1.71342	3.62827	4.97194e-07	4.84944e-05
L3MBTL1	1.72774	3.03037	0.000301186	0.00721345
TLCD2	1.75537	3.86094	2.12781e-08	3.92334e-06
HOXB5	1.76231	3.31228	4.73917e-05	0.00180706
FAM173B	1.79083	2.92503	2.36285e-07	2.74172e-05
FHDC1	1.79093	2.52824	6.44631e-07	6.03143e-05
SULT1A4	1.81264	3.75737	1.1389e-07	1.48831e-05
FOXP4	1.81847	5.78463	5.2591e-14	5.89896e-11
CDC42BPG	1.82163	3.46556	7.6192e-09	1.6541e-06
NOXA1	1.82469	2.07263	1.09656e-05	0.000565504
SRGAP2C	1.83677	2.76524	1.64407e-07	1.99362e-05
LOC101927064	1.86372	1.80699	2.3526e-05	0.00102479
COL4A3	1.86515	4.29212	4.84371e-07	4.75885e-05
C5orf55	1.86761	1.92724	2.50503e-06	0.000185262
B4GALT1	1.87835	7.96737	1.79974e-16	4.03741e-13
FSCN2	1.87867	2.07888	1.23981e-06	0.000103101
ZNF664	1.88855	5.6662	4.77754e-16	7.14508e-13
C7orf55	1.89009	2.84966	1.24089e-06	0.000103101
CDRT1	1.94718	3.57316	1.79378e-05	0.000832563
SPINT1	1.9506	2.57346	9.38128e-06	0.000501079
IFT27	1.96654	4.35193	1.81537e-12	1.43735e-09
BICD2	1.96751	5.66313	7.84498e-13	7.03956e-10
HABP4	2.05908	3.8857	1.61441e-09	4.43469e-07
CASP7	2.06859	4.83497	2.21397e-16	4.25715e-13
LMTK3	2.07149	3.95936	1.22023e-10	4.97705e-08
TPM4	2.22794	8.13525	5.88453e-23	1.98015e-19
SLX1B-SULT1A4	2.26203	4.57414	0.000123466	0.00367667
PLA2G12A	2.27295	3.37701	4.89743e-12	3.46944e-09
LOC100129096	2.38607	3.96794	1.86521e-15	2.28234e-12
